# Supplementary material for: Urinary Levels of 14 Metal Elements in General Population: A Region-Based Exploratory Study in China
Source: Toxics. 2023 May 27;11(6):488. doi: 10.3390/toxics11060488 (PMC10302351; doi:10.3390/toxics11060488)
Supplement: Supplementary file 1 [file toxics-11-00488-s001.zip]

Archive with 1 entries (1 files):
- toxics-2367553-supplementary.pdf
